# Supplementary material for: Facilitating healthcare decisions by assessing the certainty in the evidence from preclinical animal studies
Source: PLoS One. 2018 Jan 11;13(1):e0187271. doi: 10.1371/journal.pone.0187271 (PMC5764235; doi:10.1371/journal.pone.0187271)
Supplement: S1 Table — (XLSX) [file pone.0187271.s001.xlsx]

## Sheet: Step A
S1 Table: Summary of identified criteria possibly related to certainty in the evidence resulting from analysis of the paper of Krauth et al.
Items selected in Krauth et al for future quality assessments	Included in further analysis of certainty in the evidence	Grouped to GRADE domain:	Reason for excluding/ comment
Random allocation of treatment	1	Study limitations/ RoB
Allocation concealment	1	Study limitations/ RoB
Blinding	1	Study limitations/ RoB
Inclusion exclusion criteria stated	0		Reporting quality
Sample size calculation	1	Imprecision
Compliance with animal welfare requirements	0		Ethical issue
Conflict of interest disclosed	1	Study limitations/ RoB
Statistical model explained	0		Reporting quality
Animals with comorbidity	1	Indirectness
Test animal details	1	Indirectness
Dose–response model	1	Dose response
Every animal accounted for	1	Study limitations/ RoB
Optimal time window used	1	Indirectness
Other items
Study design clear	0		Reporting quality
Appropriate and presence control group/( placebo)	1	Indirectness
Housing and husbandry (test conditions which might influence outcome (temp, lighting etc)	1	Inconsistency
Endpoints defined	0		Reporting quality
Treatment/ therapeutic intervention; timing frequency, dose, route of administration	1	Indirectness
Food and water regimes/ nutrition and diet	0		See housing and husbandry
Sample size	1	Imprecision
Outcome assessment (morbidity/moratality incl, acute/chronic phase, validated outcomes, histological/clinical)	1	indirectness
Monitoring physiological parameters	0		Ethical issue
Hypothesis clear/ hypothesis driven/ aim/purpose clear	0		Reporting quality
rationale for/ appropriate animal model	0		Reporting quality
Study funding	1	Study limitations/ RoB
Peer -reviewed (preferred)	0		Inclusion criteria
Type of response, quatativie/ descriptive	0		Reporting quality
Tested in male and female animals	1	Indirectness
Number of animals per group	1	Imprecision
Co-interventions or co-treatments (anesthetics etc)	1	Indirectness
Intention to treat	1	Study limitations/ RoB
Description of method of euthanasia	0		Reporting quality
Consistent with other findings (preferred)	1	Inconsistency
Temperature measured (for stroke studies)	0		Field specific
Treatment efficacy should be tested with two or more species	1	Probably new
Results need to be replicated in at least one independent lab;	1	Inconsistency
Good reporting/ Reporting guidelines used	0		Reporting quality
Methd/ description euthanesia	0		Reporting issue, not a judgment about adequacy
Completeness of follow-up	1	Study limitations/ RoB
Whether investigator adhered to accepted methods of scientific inquiry	0		Ethical issue
Reporting of all references	0		Reporting quality
Description of infectious agents	0		Reporting quality
Public release of data and methods	0		Ethical issue
Whether the study was included on a public registry of research for policy use	0		Ethical issue
Principal investigator is legally guaranteed the following: freedom to publish, authority to analyze, interpret results, control study design	0		Ethical issue
Whether the principal investigator agreed with the sponsor to give out his/her name for publication/presentation that was actually drafted by someone else	0		Ethical issue
Whether or not investigators who work at multiple sites (e.g. academic institution and nonacademicentity) maintain clarity about their affiliations when publishing reports	1	Study limitations/ RoB	In case inadequate; risk of conflict of interest
Control of study conduct	1	Study limitations/ RoB	Might be essential for adequare blinding
Relevant biomarkers should be included	0		Field specific
Biological effect quantified	0
Duplication of control and chemical concentration	1	Inconsistency
Was the test acceptability criteria stated or inferred	0		Reporting quality
Description of test media	0		Reporting quality
Measurement of chemical concentrations conducted	0		Field specific
Parallel reference toxicant toxicity tests conducted	0		Field specific
Use of highest possible purity chemical or analytical reagent grade chemicals for the experiment	0		Field specific
Valid test system should be used	0		Inclusion criteria
GLP not required but an advantage	1
Test substance should be standardized using analytical techniques or by biological effects	0		Field specific
Investigators should use known dose level (substantiated from data from past studies) that induces the desired toxic effect	0		Field specific
Description of protocol used	1		Reporting quality
Exposure schedule	0	Indirectness	Field specific
Results reproduced by others (preferred)	1	Inconsistency
Consistent with other findings (preferred)	1	Inconsistency
Scope of the investigations per animal	1		Unclear
Description of changes/lesions observed	0		Reporting quality
	32
