# Supplementary material for: Facilitating healthcare decisions by assessing the certainty in the evidence from preclinical animal studies
Source: PLoS One. 2018 Jan 11;13(1):e0187271. doi: 10.1371/journal.pone.0187271 (PMC5764235; doi:10.1371/journal.pone.0187271)
Supplement: S2 Table — (XLSX) [file pone.0187271.s002.xlsx]

## Sheet: Sheet1
S2 Table: Summary of identified criteria possibly related to certainty in the evidence in the methods and discussion sections of SRs of preclinical animal studies
Topics related to certainty in the evidence/ quality in thein and exclusion criteria of preclinical animal studies
Inclusion of a control group
Contamination/ co-intervention
Confounding
Comorbidity
Peer review
Measurment of variation
Details method SR ((language) restricitions, small studies excluded)
Topics related to certainty in the evidence/ quality in the methods section of preclinical animal studies
Adherence to items arrive guidelines
Ability to generalise
Methods used
General publication quality
Animal characteristics (age,weight, species, strain)
Physiological variables monitored/ normal
Attrition (nr of animals, drop outs, reason for drop out)
Adverse events consequences for intervention
Baseline characteristics comparable
Evidence succesful disease induction
Selection bias
Performance bias
Detectionbias
Publication bias
Statement conflict of interest
Funding statement
Type/ presence of control group
General study design
Housing characteristics
Intervention characterisitcs (duration, timing, dose)
Dose respons
Co-morbidity/ healthy
Contamination/ co-intervention
Appropriate model
Outcome characteristics
Peer review
Power
Appropriate statisitcal methods
Presence of small study effect
Compliance with animal welfare regulations
Study objective
Inflating or deflating potential side effects
Topics related to certainty in the evidence/ quality in the discussion section of SRs of preclinical animal studies
Selection bias
Performance bias
Detectionbias
Attrition bias (drop outs)
Methodological quality in general
Power calculations
Study design
Misclassification of studies into subgroups
I2
Variaiton in effect size
Large variaton in studies
Consistency across species
Multiple comparisons in one evaluation
Power (sample size)
Misclassification of studies into subgroups
Indirect outcome
Comorbidity
Appropriate control group
Tested in multiple species
Animal characteristics (age, weight, sex, strain, species)
Intervention characteristics
Time window
Between species homogeneity
Consistency with other findings
Disease model characteristics
Diagnostic methods
More components investigated than reviewed
Publicatie bias
Richting van residuele confounding
Dosis-respons
Conflict of interest
General study design
Statistical methods appropriate
Physiological variables
Co-linearity
Poor reporting of methodological items
Limitatons in SR methods
